# Supplementary material for: Integrative taxonomy clarifies the evolution of a cryptic primate clade
Source: Nat Ecol Evol. 2024 Sep 27;9(1):57–72. doi: 10.1038/s41559-024-02547-w (PMC11726463; doi:10.1038/s41559-024-02547-w)
Supplement: Supplementary file 4 — Supplementary tables. [file 41559_2024_2547_MOESM4_ESM.xlsx]

## Sheet: 1 - Delimitation summary
Supplementary Table 1: Quantitative summary of the taxonomic decision framework applied to the genus Microcebus. Multiple lines of evidence (genomics, morphometry, climatic niche, reproductive activity and acoustic commmunication) are considered to assess a lineages' taxonomic status. In brief, a 'keep' decision in column U, requires reciprocal monophyly, a genealogical divergence index (gdi) > 0…
	Domain	Genomics						Morphometry							Clim. niche		Other
	Species Criteria	log NRMSE IBD (Q0.05)	log NRMSE IBD (Q0.95)	IBD result	Reciprocal monophyly	Clustering	Mean gdi - closest sister	Hypervolume overlap (Q0.05)	Hypervolume overlap (Q0.95)	p-value IBD (Q0.95)	log NRMSE IBD (Q0.05)	log NRMSE IBD (Q0.50)	log NRMSE IBD (Q0.95)	IBD result	Schoener's D (q05)	Schoener's D (q95)	Reproductive activity	Alert calls	Mate calls	Proposed integrative decision	Minimum number of conservation units ( = species if following the phylogenetic species concept)	Delimitation conclusion (taxonomy)
	M. danfossi	0.722688	2.09094	Dis	yes	SCC	0.8469	0.322	0.454	0.0086	0.158851	0.176847	0.199441	Con	0.778	0.892	Dif	Ovp	NA	keep	1	M. danfossi
	M. bongolavensis	0.23598	0.741262	Inc	yes	SCC	0.5005	0.688	0.814	0.001	0.152792	0.160161	0.172049	Con	0.344	0.457	Syn	Ovp	NA	regroup	1	M. ravelobensis' synomym
	M. ravelobensis	0.239607	0.686533	Inc	yes	SCC	0.3995	0.284	0.378	0.001	0.151099	0.160929	0.171146	Con	0.344	0.457	Syn	Ovp	NA	regroup	1	M. ravelobensis
	M. murinus (north)	0.238458	0.877474	Con	yes	MCC	0.8475	NA	NA	NA	NA	NA	NA	NA	NA	NA	Dif	NA	Ovp	regroup	2	M. murinus
	M. murinus (central)	0.246739	0.642377	Con	no	MCC	0.3701	NA	NA	NA	NA	NA	NA	NA	NA	NA	Syn	NA	Ovp	regroup	1	M. murinus
	M. murinus (south)	NA	NA	Con	no	MCC	0.2819	NA	NA	NA	NA	NA	NA	NA	NA	NA	Syn	NA	Ovp	regroup	1	M. murinus
	M. ganzhorni	0.160322	0.411952	Con	no	MCC	0.2334	NA	NA	NA	NA	NA	NA	NA	NA	NA	Syn	NA	Ovp	regroup		M. murinus' synomym
	M. manitatra	0.148329	0.365737	Con	no	MCC	0.097	NA	NA	NA	NA	NA	NA	NA	NA	NA	Syn	NA	Ovp	regroup		M. murinus' synomym
	M. griseorufus	NA	NA	NA	yes	NA	0.6496	NA	NA	NA	NA	NA	NA	NA	NA	NA	Syn	NA	NA	keep	1	M. griseorufus
	M. macarthurii	0.538872	1.83017	Dis	yes	SCC	0.6932	0.082	0.212	0.14455	0.214243	0.638728	1.17579	Dis	0.414	0.579	Syn	NA	NA	keep	1	M. macarthurii
	M. jonahi	0.47906	1.60952	Dis	yes	SCC	0.5419	0.082	0.212	0.14455	0.196151	0.224004	0.26838	Dis	0.414	0.579	Syn	NA	NA	keep	1	M. jonahi
	M. marohita	NA	NA	Con	Inc	Inc	0.8407	NA	NA	NA	NA	NA	NA	NA	NA	NA	NA	NA	NA	regroup	1	M. jollyae's synomym
	M. jollyae	NA	NA	Con	Inc	Inc	0.7462	NA	NA	NA	NA	NA	NA	NA	0.211	0.349	Syn	NA	NA	regroup	1	M. jollyae
	M. gerpi	1.97003	6.88898	Dis	yes	SCC	0.7341	NA	NA	0.001	0.222724	0.258229	0.32621	Dis	0.211	0.349	Syn	NA	NA	keep	4	M. gerpi
	M. rufus	0.2358	0.85438	Inc	yes	SCC	0.2878	0.035	0.069	0.001	0.420751	0.480375	0.591915	Dis	0	0	Syn	NA	NA	keep	1	M. rufus
	M. berthae	0.303373	2.25798	Inc	yes	SCC	0.4754	0	0	0.001	0.601856	0.650393	0.758808	Dis	0	0	Dif	NA	NA	keep	1	M. berthae
	M. myoxinus	0.228159	0.718299	Inc	yes	SCC	0.3987	0.035	0.069	0.001	0.225192	0.270363	0.393083	Dis	0.013	0.023	Syn	NA	NA	keep	1	M. myoxinus
	M. mittermeieri	0.174316	0.439332	Con	no	MCC	0.1921	0.196	0.367	0.0674	0.19717	0.218692	0.238144	Dis	0.543	0.664	Syn	NA	NA	regroup	1	M. lehilahytsara's synomym
	M. lehilahytsara	0.172547	0.303068	Con	no	MCC	0.1306	0.196	0.367	0.0674	0.190727	0.238484	0.295086	Dis	0.543	0.664	Syn	NA	NA	regroup	5	M. lehilahytsara
	M. tanosi	NA	NA	NA	yes	NA	0.7207	NA	NA	NA	NA	NA	NA	NA	NA	NA	Inc	NA	NA	keep	1	M. tanosi
	M. tavaratra	0.2011	0.497126	Con	yes	NA	0.7857	0.434	0.517	0.001	0.156221	0.168599	0.179777	Con	0.302	0.426	Inc	NA	NA	keep	2	M. tavaratra
	M. sambiranensis	0.517403	1.94472	Dis	yes	SCC	0.6423	0	0	0.001	0.19532	0.228328	0.299056	Dis	0.627	0.798	Inc	NA	NA	keep	1	M. sambiranensis
	M. margotmarshae	0.25789	2.06368	Inc	yes	SCC	0.4271	0	0	0.059	0.18511	0.250472	0.409011	Dis	0.627	0.798	Inc	NA	NA	keep	1	M. margotmarshae
	M. mamiratra	0.458671	1.5329	Inc	yes	SCC	0.5591	0.041	0.067	0.059	0.176594	0.20419	0.233598	Dis	0.409	0.77	Inc	NA	NA	keep	2	M. mamiratra
	M. arnholdi	0.196684	0.453142	Con	yes	MCC	0.5335	0.506	0.709	0.001	0.166715	0.179835	0.198885	Dis	0.183	0.271	NA	NA	NA	regroup	1	M. arnholdi
	M. sp. 1	0.243614	1.49176	Con	yes	MCC	0.2441	NA	NA	0.001	0.164772	0.17906	0.197264	Con	0.183	0.271	NA	NA	NA	regroup	3	M. arnholdi's synomym
	M. simmonsi	0.195296	0.490458	Con	no	MCC	0.3999	NA	NA	NA	NA	NA	NA	NA	NA	NA	NA	NA	NA	regroup	2	M. simmonsi
	M. boraha	0.367221	0.861074	Con	no	MCC	0.521	NA	NA	NA	NA	NA	NA	NA	NA	NA	NA	NA	NA	regroup	1	M. simmonsi's synomym
	Thresholds	0.5	0.5				0.2	0.2		0.05		0.179777			0.3	0.3
	Total species																			19	≥39
	Total synomymized																			7	0
	Total new																			0	≥20
	Lineages regrouped			14	8	11	3													15
	Lineages inconclusive
	Lineages split							8							3	3

## Sheet: 2 - Genomic IBD
Supplementary Table 2: Mean as well as 0.05 and 0.95 quantiles (Q0.05 and Q0.95) of normalised root mean square error (NRMSE) distributions of genomic isolation-by-distance (over 1,000 bp windows) between candidate species with delimitation decisions using three thresholds (based on M. tavaratra, M. mittermeieri and M. lehilahytsara; see Methods). For estimation, within-taxon IBD patterns were ta…
Candidate species 1 (focal)	n (species 1)	Candidate species 2	n (species 2)	Mean	Q0.05	Q0.95	Threshold (M. tavaratra)	Threshold (M. mittermeieri)	Threshold (M. lehilahytsara)	Summary	Conclusion	Note
M. danfossi	5	M. bongolavensis	10	1.33066	0.722688	2.09094	Split	Split	Split	Split	Split
M. bongolavensis	10	M. danfossi	5	1.44157	0.854422	2.21522	Split	Split	Split	Split
M. ravelobensis	15	M. bongolavensis	10	0.421129	0.239607	0.686533	Inconclusive	Inconclusive	Inconclusive	Inconclusive	Inconclusive
M. bongolavensis	10	M. ravelobensis	15	0.437418	0.23598	0.741262	Inconclusive	Inconclusive	Inconclusive	Inconclusive
M. danfossi	5	M. ravelobensis	15	1.37737	0.62615	2.38757	Split	Split	Split	Split	Split
M. ravelobensis	15	M. danfossi	5	1.51662	0.814135	2.58071	Split	Split	Split	Split
M. manitatra	5	M. ganzhorni	10	0.364032	0.262916	0.538127	Inconclusive	Inconclusive	Inconclusive	Inconclusive	Inconclusive
M. ganzhorni	10	M. manitatra	5	0.5167	0.291525	0.82467	Inconclusive	Inconclusive	Inconclusive	Inconclusive
M. ganzhorni	10	M. murinus (all)	37	0.635414	0.4468	0.923218	Inconclusive	Split	Split	Inconclusive	Synonymize
M. murinus (all)	37	M. ganzhorni	10	0.253715	0.160322	0.411952	Lump	Lump	Inconclusive	Lump
M. ganzhorni	10	M. murinus (central)	16	0.924905	0.544685	1.57458	Split	Split	Split	Split	Inconclusive
M. murinus (central)	16	M. ganzhorni	10	0.373324	0.246739	0.642377	Inconclusive	Inconclusive	Inconclusive	Inconclusive
M. ganzhorni	10	M. murinus (north)	14	1.17614	0.547613	2.11536	Split	Split	Split	Split	Inconclusive
M. murinus (north)	14	M. ganzhorni	10	0.549356	0.231663	1.12017	Inconclusive	Inconclusive	Inconclusive	Inconclusive
M. manitatra	5	M. murinus (all)	37	2.42999	0.206361	4.73963	Inconclusive	Inconclusive	Inconclusive	Inconclusive	Synonymize
M. murinus (all)	37	M. manitatra	5	0.235215	0.148329	0.365737	Lump	Lump	Inconclusive	Lump
M. manitatra	5	M. murinus (central)	16	1.49244	0.296003	2.88893	Inconclusive	Inconclusive	Inconclusive	Inconclusive	Inconclusive
M. murinus (central)	16	M. manitatra	5	0.332451	0.236242	0.4987	Inconclusive	Inconclusive	Inconclusive	Inconclusive
M. manitatra	5	M. murinus (north)	14	3.41397	0.325334	7.28327	Inconclusive	Inconclusive	Split	Inconclusive	Inconclusive
M. murinus (north)	14	M. manitatra	5	0.477086	0.235317	0.927669	Inconclusive	Inconclusive	Inconclusive	Inconclusive
M. murinus (central)	16	M. murinus (north)	14	0.406425	0.210425	0.858864	Inconclusive	Inconclusive	Inconclusive	Inconclusive	Inconclusive
M. murinus (north)	14	M. murinus (central)	16	0.471851	0.238458	0.877474	Inconclusive	Inconclusive	Inconclusive	Inconclusive
M. jonahi	16	M. macarthurii	10	0.912241	0.47906	1.60952	Inconclusive	Split	Split	Inconclusive	Inconclusive
M. macarthurii	10	M. jonahi	16	1.08844	0.538872	1.83017	Split	Split	Split	Split
M. jollyae	2	M. gerpi	6	3.84944	1.97003	6.88898	Split	Split	Split	Split	Split
M. gerpi	6	M. jollyae	2	1.84042	0.533912	3.85534	Split	Split	Split	Split
M. marohita	2	M. gerpi	6	NA	NA	NA	NA	NA	NA	NA	NA	Limited data for M. marohita (Supplementary Table 13)
M. gerpi	6	M. marohita	2	NA	NA	NA	NA	NA	NA	NA
M. marohita	2	M. jollyae	2	NA	NA	NA	NA	NA	NA	NA	NA	Limited data for M. marohita (Supplementary Table 13)
M. jollyae	2	M. marohita	2	NA	NA	NA	NA	NA	NA	NA
M. berthae	11	M. myoxinus	19	1.16222	0.392607	2.22999	Inconclusive	Inconclusive	Split	Inconclusive	Inconclusive
M. myoxinus	19	M. berthae	11	0.458505	0.228765	0.865144	Inconclusive	Inconclusive	Inconclusive	Inconclusive
M. rufus	12	M. berthae	11	0.474237	0.2358	0.85438	Inconclusive	Inconclusive	Inconclusive	Inconclusive	Inconclusive
M. berthae	11	M. rufus	12	1.02054	0.303373	2.25798	Inconclusive	Inconclusive	Split	Inconclusive
M. rufus	12	M. myoxinus	19	0.577335	0.255458	1.00038	Inconclusive	Inconclusive	Inconclusive	Inconclusive	Inconclusive
M. myoxinus	19	M. rufus	12	0.414968	0.228159	0.718299	Inconclusive	Inconclusive	Inconclusive	Inconclusive
M. lehilahytsara	20	M. mittermeieri	9	0.219954	0.172547	0.303068	Lump	Lump	NA	Lump	Synonymize
M. mittermeieri	20	M. lehilahytsara	20	0.267192	0.174316	0.439332	Lump	NA	Inconclusive	Lump
M. margotmarshae	3	M. mamiratra	7	0.954538	0.25789	2.06368	Inconclusive	Inconclusive	Inconclusive	Inconclusive	Inconclusive
M. mamiratra	7	M. margotmarshae	3	0.922186	0.458671	1.5329	Inconclusive	Split	Split	Inconclusive
M. mamiratra	7	M. sambiranensis	5	0.732343	0.369917	1.23379	Inconclusive	Inconclusive	Split	Inconclusive	Inconclusive
M. sambiranensis	5	M. mamiratra	7	0.710492	0.414111	1.15017	Inconclusive	Inconclusive	Split	Inconclusive
M. margotmarshae	3	M. sambiranensis	5	1.16909	0.37126	2.60384	Inconclusive	Inconclusive	Split	Inconclusive	Inconclusive
M. sambiranensis	5	M. margotmarshae	3	1.12909	0.517403	1.94472	Split	Split	Split	Split
M. sp. 1	20	M. arnholdi	11	0.2834	0.196684	0.453142	Lump	Inconclusive	Inconclusive	Lump	Synonymize
M. arnholdi	11	M. sp1	20	0.752223	0.243614	1.49176	Inconclusive	Inconclusive	Inconclusive	Inconclusive
M. boraha	4	M. simmonsi	9	0.565605	0.367221	0.861074	Inconclusive	Inconclusive	Split	Inconclusive	Synonymize
M. simmonsi	9	M. boraha	4	0.301088	0.195296	0.490458	Lump	Inconclusive	Inconclusive	Lump
M. tavaratra	18	NA	NA	0.303431	0.2011	0.497126	NA	Inconclusive	Inconclusive	NA	Inconclusive

## Sheet: 3 - Gdi
Supplementary Table 3: Mean genealogical divergence indices (gdi) and 95% highest posterior density (HPD) intervals between candidate species based on a coalescent model of 6,000 loci and two individuals per species (one individual for M. marohita). For estimation, θ was taken from the focal taxon.
Candidate species 1 (focal)	Candidate species 2	Mean gdi	95% HPD lower	95% HPD upper
M. danfossi	M. bongolavensis	0.8469	0.8421	0.8517
M. bongolavensis	M. danfossi	0.9175	0.9099	0.9252
M. danfossi	M. ravelobensis	0.8469	0.8421	0.8517
M. ravelobensis	M. danfossi	0.8403	0.8301	0.8503
M. bongolavensis	M. ravelobensis	0.5005	0.4923	0.5085
M. ravelobensis	M. bongolavensis	0.3995	0.3919	0.4073
M. ganzhorni	M. manitatra	0.2334	0.2276	0.2396
M. manitatra	M. ganzhorni	0.097	0.0916	0.1023
M. murinus (north)	M. murinus (central)	0.8475	0.8432	0.8518
M. murinus (central)	M. murinus (north)	0.3701	0.3575	0.3825
M. murinus (central)	M. ganzhorni	0.2819	0.2765	0.2872
M. ganzhorni	M. murinus (central)	0.9434	0.9188	0.9688
M. murinus (central)	M. manitatra	0.2819	0.2765	0.2872
M. manitatra	M. murinus (central)	0.6805	0.6277	0.7374
M. murinus (north)	M. ganzhorni	0.8475	0.8432	0.8518
M. ganzhorni	M. murinus (north)	0.9811	0.9707	0.992
M. murinus (north)	M. manitatra	0.8475	0.8432	0.8518
M. manitatra	M. murinus (north)	0.7942	0.751	0.8416
M. jonahi	M. macarthurii	0.5419	0.5344	0.5493
M. macarthurii	M. jonahi	0.6932	0.6864	0.6999
M. gerpi	M. marohita	0.7341	0.7282	0.7401
M. marohita	M. gerpi	0.9996	0.9994	0.9997
M. gerpi	M. jollyae	0.7341	0.7282	0.7401
M. jollyae	M. gerpi	0.9971	0.9963	0.9978
M. marohita	M. jollyae	0.8407	0.833	0.8487
M. jollyae	M. marohita	0.7462	0.7389	0.7538
M. myoxinus	M. berthae	0.3987	0.3926	0.4047
M. berthae	M. myoxinus	0.7764	0.7635	0.7884
M. myoxinus	M. rufus	0.3987	0.3926	0.4047
M. rufus	M. myoxinus	0.5455	0.5313	0.5597
M. berthae	M. rufus	0.4754	0.4688	0.4821
M. rufus	M. berthae	0.2878	0.2814	0.294
M. lehilahytsara	M. mittermeieri	0.1306	0.1269	0.1341
M. mittermeieri	M. lehilahytsara	0.1921	0.1854	0.1991
M. sambiranensis	M. margotmarshae	0.6423	0.6362	0.6484
M. margotmarshae	M. sambiranensis	0.4838	0.4673	0.5001
M. sambiranensis	M. mamiratra	0.6423	0.6362	0.6484
M. mamiratra	M. sambiranensis	0.6216	0.604	0.6387
M. mamiratra	M. margotmarshae	0.5591	0.5529	0.5654
M. margotmarshae	M. mamiratra	0.4271	0.4211	0.4333
M. sp. 1	M. arnholdi	0.2441	0.2382	0.2501
M. arnholdi	M. sp. 1	0.5335	0.527	0.5399
M. simmonsi	M. boraha	0.3999	0.3913	0.4082
M. boraha	M. simmonsi	0.521	0.5125	0.5293

## Sheet: 4 - Morphometric overlap
Supplementary Table 4: Maximum hypervolume overlap in morphometry with 95% confidence intervals (CI) betwen candidate species. n indicates number of sampled individuals used per species.
Candidate species 1	n (species 1)	Candidate species 2	n (species 2)	Hypervolume overlap	95% CI lower	95% CI upper	Note
M. danfossi	55	M. bongolavensis	65	0.401	0.322	0.454
M. danfossi	55	M. ravelobensis	74	0.342	0.284	0.378
M. bongolavensis	65	M. ravelobensis	74	0.772	0.688	0.814
M. murinus (central)	77	M. murinus (north)	112	0.454	0.396	0.507	Ear length replaced by head width due to data quality
M. manitatra	0	M. ganzhorni	11	NA	NA	NA	No or limited data for M. manitatra and M. ganzhorni (Supplementary Table 14)
M. ganzhorni	11	M. murinus (central)	77	NA	NA	NA	Limited data for M. ganzhorni (Supplementary Table 14)
M. ganzhorni	11	M. murinus (north)	112	NA	NA	NA	Limited data for M. ganzhorni (Supplementary Table 14)
M. manitatra	0	M. murinus (central)	77	NA	NA	NA	No data for M. manitatra (Supplementary Table 14)
M. murinus (north)	112	M. manitatra	0	NA	NA	NA	No data for M. manitatra (Supplementary Table 14)
M. jonahi	18	M. macarthurii	13	0.164	0.082	0.212
M. jollyae	0	M. gerpi	46	NA	NA	NA	Limited data for M. jollyae (Supplementary Table 14)
M. jollyae	0	M. marohita	0	NA	NA	NA	Limited data for M. jollyae and M. marohita (Supplementary Table 14)
M. gerpi	46	M. marohita	0	NA	NA	NA	Limited data for M. marohita (Supplementary Table 14)
M. rufus	29	M. myoxinus	24	0.058	0.035	0.069
M. rufus	29	M. berthae	12	0.003	0	0.003
M. berthae	12	M. myoxinus	24	0	0	0
M. lehilahytsara	22	M. mittermeieri	21	0.31	0.196	0.367
M. mamiratra	24	M. margotmarshae	16	0.062	0.041	0.067
M. mamiratra	24	M. sambiranensis	7	0	0	0
M. margotmarshae	16	M. sambiranensis	7	0	0	0
M. arnholdi	13	M. sp. 1	87	0.584	0.506	0.709
M. boraha	0	M. simmonsi	3	NA	NA	NA	Limited data for M. boraha (Supplementary Table 14)
M. tavaratra	87	NA	NA	0.476	0.434	0.517

## Sheet: 5 - Morphometric IBD
Supplementary Table 5: Median and/or 0.05/0.95 quantiles (Q0.05 and Q0.95) of the p, R, and log NRMSE distributions of morphometric isolation-by-distance (Mantel tests of morphometric distance over 200 resampled replicates against geographic distance) between candidate species, with conclusions regarding their pattern of isolation-by-distance. Intraspecific distances among M. tavaratra population…
Candidate species 1 (focal)	n (species 1)	Candidate species 2	n (species 2)	p (Q0.95)	R (Q0.05)	R (Q0.95)	Median	Q0.05	Q0.95	Conclusion	Note
M. danfossi	55	M. bongolavensis	65	0.0086	0.0748006	0.162546	0.156584	0.147329	0.167456	intraspecific character variation
M. bongolavensis	65	M. danfossi	55				0.176847	0.158851	0.199441
M. ravelobensis	74	M. bongolavensis	65	0.001	0.060404	0.118386	0.160929	0.152792	0.172049	intraspecific character variation
M. bongolavensis	65	M. ravelobensis	74				0.160161	0.151099	0.171146
M. danfossi	55	M. ravelobensis	74	0.9476	-0.0424713	0.0472197	0.110183	0.105212	0.144638	non-significant IBD
M. ravelobensis	74	M. danfossi	55				0.113199	0.10665	0.152248
M. manitatra	0	M. ganzhorni	11	NA	NA	NA	NA	NA	NA	NA	No or limited data for M. manitatra and M. ganzhorni (Supplementary Table 14)
M. ganzhorni	11	M. manitatra	0				NA	NA	NA
M. ganzhorni	11	M. murinus (central)	77	NA	NA	NA	NA	NA	NA	NA	Limited data for M. ganzhorni (Supplementary Table 14)
M. murinus (central)	77	M. ganzhorni	11				NA	NA	NA
M. ganzhorni	11	M. murinus (north)	112	NA	NA	NA	NA	NA	NA	NA	Limited data for M. ganzhorni (Supplementary Table 14)
M. murinus (north)	112	M. ganzhorni	11				NA	NA	NA
M. manitatra	0	M. murinus (central)	77	NA	NA	NA	NA	NA	NA	NA	No data for M. manitatra (Supplementary Table 14)
M. murinus (central)	77	M. manitatra	0				NA	NA	NA
M. manitatra	0	M. murinus (north)	112	NA	NA	NA	NA	NA	NA	NA	No data for M. manitatra (Supplementary Table 14)
M. murinus (north)	112	M. manitatra	0				NA	NA	NA
M. murinus (central)	77	M. murinus (north)	112	NA	NA	NA	NA	NA	NA	NA	Proportion missing data too high
M. murinus (north)	112	M. murinus (central)	77				NA	NA	NA
M. jonahi	18	M. macarthurii	13	0.14455	0.0633991	0.249832	0.638728	0.214243	1.17579	non-significant IBD
M. macarthurii	13	M. jonahi	18				0.224004	0.196151	0.26838
M. jollyae	0	M. gerpi	46	0.001	0.346738	0.495277	0.205386	0.185277	0.245919	no intraspecific character variation
M. gerpi	46	M. jollyae	0				0.258229	0.222724	0.32621
M. marohita	0	M. gerpi	46	NA	NA	NA	NA	NA	NA	NA	Limited data for M. marohita (Supplementary Table 14)
M. gerpi	46	M. marohita	0				NA	NA	NA
M. marohita	0	M. jollyae	0	NA	NA	NA	NA	NA	NA	NA	Limited data for M. jollyae and M. marohita (Supplementary Table 14)
M. jollyae	0	M. marohita	0				NA	NA	NA
M. berthae	12	M. myoxinus	24	0.001	0.462505	0.649868	0.270363	0.225192	0.393083	no intraspecific character variation
M. myoxinus	24	M. berthae	12				0.580844	0.43583	0.744303
M. rufus	29	M. berthae	12	0.001	0.667365	0.774086	0.650393	0.601856	0.758808	no intraspecific character variation
M. berthae	12	M. rufus	29				0.480375	0.420751	0.591915
M. rufus	29	M. myoxinus	24	0.001	0.37852	0.471497	0.222305	0.20259	0.257739	no intraspecific character variation
M. myoxinus	24	M. rufus	29				0.261372	0.237552	0.310445
M. lehilahytsara	22	M. mittermeieri	21	0.0674	0.0663227	0.205549	0.238484	0.190727	0.295086	non-significant IBD
M. mittermeieri	21	M. lehilahytsara	22				0.218692	0.19717	0.238144
M. margotmarshae	16	M. mamiratra	24	0.059	0.048901	0.2569	0.250472	0.18511	0.409011	non-significant IBD
M. mamiratra	24	M. margotmarshae	16				0.20419	0.176594	0.233598
M. mamiratra	24	M. sambiranensis	19	0.001	0.397917	0.596836	0.246996	0.194947	0.303517	no intraspecific character variation
M. sambiranensis	7	M. mamiratra	24				0.228328	0.19532	0.299056
M. margotmarshae	16	M. sambiranensis	7	0.001	0.288248	0.630547	0.34557	0.219331	0.616548	no intraspecific character variation
M. sambiranensis	7	M. margotmarshae	16				0.242262	0.205363	0.319084
M. sp. 1	87	M. arnholdi	13	0.001	0.0542287	0.191758	0.17906	0.164772	0.197264	intraspecific character variation
M. arnholdi	13	M. sp1	87				0.179835	0.166715	0.198885
M. boraha	0	M. simmonsi	3	NA	NA	NA	NA	NA	NA	NA	Limited data for M. boraha (Supplementary Table 14)
M. simmonsi	3	M. boraha	0				NA	NA	NA		Limited data for M. boraha (Supplementary Table 14)
M. tavaratra (center)	185	M. tavaratra (south)	5	0.008	0.0927175	0.180172	0.175228	0.134105	0.199174	intraspecific character variation
M. tavaratra (south)	5	M. tavaratra (center)	185				3.42485	0.676601	6.55321
M. tavaratra (north)	43	M. tavaratra (center)	185	0.001	0.0829305	0.152583	0.168599	0.156221	0.179777	intraspecific character variation
M. tavaratra (center)	185	M. tavaratra (north)	43				0.178205	0.166664	0.189552

## Sheet: 6 - Climatic niche overlap
Supplementary Table 6: Climatic niche overlap (Schoener’s D) with 95% confidence intervals (CI) betwen candidate species. p-value indidactes significant deviations from a null distribution following the niche identity test of Warren et al. 2008. n indicates number of sampled individuals per species.
Candidate species 1	n (species 1)	Candidate species 2	n (species 2)	Schoener's D	95% CI lower	95% CI upper	p-value	Note
M. danfossi	13	M. bongolavensis	13	0.82	0.778	0.892	0.091
M. danfossi	13	M. ravelobensis	15	0.425	0.361	0.441	0.157
M. bongolavensis	13	M. ravelobensis	15	0.394	0.344	0.457	0.21
M. murinus (central)	19	M. murinus (north)	21	0.205	0.152	0.225	0.001
M. manitatra	1	M. ganzhorni	1	NA	NA	NA	NA	No or limited data for M. manitatra and M. ganzhorni (Supplementary Table 15)
M. ganzhorni	1	M. murinus (central)	19	NA	NA	NA	NA	Limited data for M. ganzhorni (Supplementary Table 15)
M. ganzhorni	1	M. murinus (north)	21	NA	NA	NA	NA	Limited data for M. ganzhorni (Supplementary Table 15)
M. manitatra	1	M. murinus (central)	19	NA	NA	NA	NA	No data for M. manitatra (Supplementary Table 15)
M. murinus (north)	21	M. manitatra	1	NA	NA	NA	NA	No data for M. manitatra (Supplementary Table 15)
M. jonahi	13	M. macarthurii	10	0.529	0.414	0.579	0.002
M. jollyae	11	M. gerpi	14	0.288	0.211	0.349	0.252
M. jollyae	11	M. marohita	3	NA	NA	NA	NA	Limited data for M. marohita (Supplementary Table 15)
M. gerpi	14	M. marohita	3	NA	NA	NA	NA	Limited data for M. marohita (Supplementary Table 15)
M. rufus	16	M. myoxinus	20	0.022	0.013	0.023	0.001
M. rufus	16	M. berthae	9	0	0	0	0.001
M. berthae	9	M. myoxinus	20	0.041	0.035	0.068	0.001
M. lehilahytsara	23	M. mittermeieri	19	0.626	0.543	0.664	0.089
M. mamiratra	8	M. margotmarshae	6	0.671	0.409	0.77	0.165
M. mamiratra	8	M. sambiranensis	11	0.446	0.396	0.504	0.102
M. margotmarshae	6	M. sambiranensis	11	0.708	0.627	0.798	0.095
M. arnholdi	7	M. sp. 1	14	0.227	0.183	0.271	0.001
M. boraha	1	M. simmonsi	20	NA	NA	NA	NA	Limited data for M. boraha (Supplementary Table 15)
M. tavaratra	41	NA	NA	0.369	0.302	0.426	0.354

## Sheet: 7 - Divergence times
Supplementary Table 7: Mean divergence time estimates and 95% highest posterior density (HPD) intervals in thousand years ago (ka) in the Microcebus phylogeny, estimated with and without uncertainty in mutation rate and generation time. Node letters refer to Figs. 2 and Supplementary Figs. 21 and 22.
→ Conversion	Without uncertainty		With uncertainty
↓ Node	Mean	95% HPD	Mean	95% HPD
Mirza zaza - Microcebus spp.	2340	2323-2358	2541	1767-3451
Microcebus root	1456	1448-1464	1580	1108-2088
a	1320	1307-1331	1433	1008-1897
b	422	416-429	458	323-607
d	725	719-732	787	555-1044
h	1037	1030-1043	1125	785-1486
i	116	113-120	126	89-168
j	968	961-975	1051	742-1399
k	324	318-329	351	247-465
m	675	668-682	733	517-972
o	497	491-501	539	381-716
p	490	485-494	531	375-705
q	260	255-264	282	197-373
s	116	112-120	126	89-167
t	98	94-101	106	75-141
u	404	398-410	439	310-583
v	346	341-351	376	265-498
x	244	240-248	265	187-352
y	105	102-108	114	80-151

## Sheet: 8 - Biogeograhic models
Supplementary Table 8: Biogeographic modelling results in BioGeoBEARS, using three different classifications for habitats of Microcebus species. DEC: dispersal-extinction-cladogenesis; BAYAREALIKE: analogous to Bayesian Inference of Historical Biogeography for Discrete Areas; DIVALIKE:analogous to a dispersal-vicariance model.
Classification	# Classes	Model	Log likelihood	# Parameters	Dispersal (d)	Extinction (e)	Jump dispersal (j)	AICc	AICc weight
Dry vs. humid	2	DEC	-17.46	2	0.0002	3.9e-05	0	39.67	0.0012
Dry vs. humid	2	DEC+J	-14.66	3	1.6e-05	1e-12	0.011	36.92	0.0046
Dry vs. humid	2	DIVALIKE	-17.82	2	0.0003	7.1e-05	0	40.39	0.0008
Dry vs. humid	2	DIVALIKE+J	-9.62	3	1e-12	1e-12	0.083	26.83	0.72
Dry vs. humid	2	BAYAREALIKE	-25.51	2	0.0002	0.0007	0	55.77	3.7e-07
Dry vs. humid	2	BAYAREALIKE+J	-10.58	3	1e-07	1e-07	0.14	28.76	0.27
Five ecoregions (see Yoder et al., 2016)	5	DEC	-39.25	2	0.0001	1e-12	0	83.25	0.001
Five ecoregions (see Yoder et al., 2016)	5	DEC+J	-31.46	3	4e-05	1e-12	0.051	70.52	0.6
Five ecoregions (see Yoder et al., 2016)	5	DIVALIKE	-36.57	2	0.0002	1e-12	0	77.9	0.015
Five ecoregions (see Yoder et al., 2016)	5	DIVALIKE+J	-31.94	3	8.2e-05	1e-12	0.061	71.48	0.37
Five ecoregions (see Yoder et al., 2016)	5	BAYAREALIKE	-51.12	2	0.0002	0.0013	0	107	7.2e-09
Five ecoregions (see Yoder et al., 2016)	5	BAYAREALIKE+J	-34.9	3	6.6e-05	1e-07	0.087	77.41	0.019
Köppen-Geiger climate classification (Beck et al., 2018)	6	DEC	-45.55	2	0.0001	1e-12	0	95.85	0.028
Köppen-Geiger climate classification (Beck et al., 2018)	6	DEC+J	-41.26	3	7.3e-05	1e-12	0.056	90.12	0.49
Köppen-Geiger climate classification (Beck et al., 2018)	6	DIVALIKE	-46.49	2	0.0002	1e-12	0	97.73	0.011
Köppen-Geiger climate classification (Beck et al., 2018)	6	DIVALIKE+J	-41.35	3	9.1e-05	1e-12	0.056	90.29	0.45
Köppen-Geiger climate classification (Beck et al., 2018)	6	BAYAREALIKE	-55.02	2	0.0001	0.0014	0	114.8	2.1e-06
Köppen-Geiger climate classification (Beck et al., 2018)	6	BAYAREALIKE+J	-44.11	3	6.9e-05	1e-07	0.092	95.82	0.028

## Sheet: 9 - Sample size (morph. 7 v.)
Supplementary Table 9: Sample size for each species and morphometric variable used for models of morphometric diversification.
Species revised	Ear length	Head length	Head width	Interorbital distance	Intraorbital distance	Snouth length	Third toe length
M. arnholdi	45	45	45	45	45	45	45
M. berthae	14	14	14	14	14	14	14
M. danfossi	41	41	41	41	41	41	41
M. gerpi	58	58	58	58	58	58	58
M. jonahi	11	11	11	11	11	11	11
M. lehilahytsara	17	17	17	17	17	17	17
M. macarthurii	10	10	10	10	10	10	10
M. mamiratra	21	21	21	21	21	21	21
M. margotmarshae	14	14	14	14	14	14	14
M. murinus	137	137	137	137	137	137	137
M. myoxinus	13	13	13	13	13	13	13
M. ravelobensis	150	150	150	150	150	150	150
M. sambiranensis	7	7	7	7	7	7	7
M. simmonsi	6	6	6	6	6	6	6
M. tavaratra	17	17	17	17	17	17	17

## Sheet: 10 - Sample size (bioclim.)
Supplementary Table 10: Sample size for each species and bioclimiatic variable used for models of climatic niche diversification.
Species revised	Isothermality (bio03)	Temperature seasonality (bio04)	Max. temperature of warmest month (bio05)	Max. temperature of coldest month (bio06)	Annual precipitation (bio12)	Precipitation seasonality (bio15)	Precipitation of wettest quarter (bio16)	Precipitation of driest quarter (bio17)
M. arnholdi	21	21	21	21	21	21	21	21
M. berthae	9	9	9	9	9	9	9	9
M. danfossi	13	13	13	13	13	13	13	13
M. gerpi	14	14	14	14	14	14	14	14
M. griseorufus	22	22	22	22	22	22	22	22
M. jollyae	14	14	14	14	14	14	14	14
M. jonahi	13	13	13	13	13	13	13	13
M. lehilahytsara	42	42	42	42	42	42	42	42
M. macarthurii	10	10	10	10	10	10	10	10
M. mamiratra	8	8	8	8	8	8	8	8
M. margotmarshae	6	6	6	6	6	6	6	6
M. murinus	54	54	54	54	54	54	54	54
M. myoxinus	20	20	20	20	20	20	20	20
M. ravelobensis	28	28	28	28	28	28	28	28
M. rufus	16	16	16	16	16	16	16	16
M. sambiranensis	12	12	12	12	12	12	12	12
M. simmonsi	21	21	21	21	21	21	21	21
M. tanosi	12	12	12	12	12	12	12	12
M. tavaratra	41	41	41	41	41	41	41	41

[truncated: 16 more sheets: 11 - Phyl. signal (bioclim.), 12 - Cons. status changes, 13 - Sampling (RADseq), 14 - Sampling (morphometry), 15 - Sampling (bioclimatic), 16 - Sampling (reproduction), 17 - Sampling (acoustics), 18 - RADseq statistics, 19 - Genomic data sets, 20 - Alignment statistics, 21 - Normality test (morph.), 22 - Normality test (bioclim.), 23 - Acoustic parameters, 24 - Acoustic param. estimates, 25 - Acoustic overlap, References]
